# Supplementary material for: The effects of weak selection on neutral diversity at linked sites
Source: Genetics. 2022 Feb 12;221(1):iyac027. doi: 10.1093/genetics/iyac027 (PMC9071562; doi:10.1093/genetics/iyac027)
Supplement: iyac027_Supplementary_Data [file iyac027_supplementary_data.zip]

Archive with 22 entries (22 files):
- Supplemental_Figure_1_GENETICS-2022-305040.pdf
- Supplemental_Figure_10_GENETICS-2022-305040.pdf
- Supplemental_Figure_11_GENETICS-2022-305040.pdf
- Supplemental_Figure_2_GENETICS-2022-305040.pdf
- Supplemental_Figure_3_GENETICS-2022-305040.pdf
- Supplemental_Figure_4_GENETICS-2022-305040.pdf
- Supplemental_Figure_5_GENETICS-2022-305040.pdf
- Supplemental_Figure_6_GENETICS-2022-305040.pdf
- Supplemental_Figure_7_GENETICS-2022-305040.pdf
- Supplemental_Figure_8_GENETICS-2022-305040.pdf
- Supplemental_Figure_9_GENETICS-2022-305040.pdf
- Supplemental_Figure_Captions_GENETICS-2022-305040.pdf
- Supplemental_File_1_GENETICS-2022-305040.pdf
- Supplemental_Table_1_GENETICS-2022-305040.docx
- Supplemental_Table_2_GENETICS-2022-305040.docx
- Supplemental_Table_3_GENETICS-2022-305040.docx
- Supplemental_Table_4_GENETICS-2022-305040.docx
- Supplemental_Table_5_GENETICS-2022-305040.docx
- Supplemental_Table_6_GENETICS-2022-305040.docx
- Supplemental_Table_7_GENETICS-2022-305040.docx
- Supplemental_Table_8_GENETICS-2022-305040.docx
- Supplemental_Table_9_GENETICS-2022-305040.docx
